# Supplementary material for: Impact of Multidisciplinary Team Care on Patient-Reported Outcomes in Patients with Lung Cancer: A Systematic Review
Source: Curr Oncol. 2025 Dec 10;32(12):697. doi: 10.3390/curroncol32120697 (PMC12732112; doi:10.3390/curroncol32120697)
Supplement: Supplementary file 1 [file curroncol-32-00697-s001.zip]

Archive with 1 entries (1 files):
- curroncol-3971711-supplementary.pdf
